# Supplementary material for: Metabolomic Profiling of Soybeans (Glycine max L.) Reveals the Importance of Sugar and Nitrogen Metabolism under Drought and Heat Stress
Source: Plants (Basel). 2017 May 25;6(2):21. doi: 10.3390/plants6020021 (PMC5489793; doi:10.3390/plants6020021)
Supplement: Supplementary file 1 [file plants-06-00021-s001.zip]

Archive with 11 entries (10 files):
- Supplemental figures TIF/
- Supplemental figures TIF/Figure S1.tiff
- Supplemental figures TIF/Figure S2.tiff
- Supplemental figures TIF/Figure S3.tiff
- Supplemental figures TIF/Figure S4.tif
- Supplemental figures TIF/Figure S5.TIF
- Supplemental figures TIF/Figure S6.tif
- Supplemental figures TIF/Figure S7.tif
- Supplemental figures TIF/Figure S8.tif
- Table S1.xlsx
- Table S2.docx
