# Supplementary material for: Metabolomic Profiling of Soybeans (Glycine max L.) Reveals the Importance of Sugar and Nitrogen Metabolism under Drought and Heat Stress
Source: Plants (Basel). 2017 May 25;6(2):21. doi: 10.3390/plants6020021 (PMC5489793; doi:10.3390/plants6020021)
Supplement: Supplementary file 1 [file plants-06-00021-s001.zip › Table S1.xlsx]

## Sheet: Pathway Heat Map
	Metabolomic analysis of abiotic stress in soybean (LEAF)											C: Control; D: Drought; H: Heat
											Fold change					Mean value
											D	H	H			C	D	H			Super Pathway	Sub Pathway	Chemical ID	CAS	RI	Mass
	Pathway Sort Order	Super Pathway	Sub Pathway	Biochemical Name	Platform	Comp ID	KEGG	HMDB	PUBCHEM	X	C	C	D	X	X				X	X
	7	Amino acid	Serine family (phosphoglycerate derived)	4-guanidinobutanoate	LC/MS pos	15681	C01035	HMDB03464	500		1.86	0.81	0.44			1.2534	2.327	1.017			Amino acid	Serine family (phosphoglycerate derived)	100000096	463-003;463-00-3;	1085	146.1
	9			beta-hydroxypyruvate	GC/MS	15686	C00168	HMDB01352	964		1.09	0.74	0.68			1.0686	1.1692	0.7942			Amino acid	Serine family (phosphoglycerate derived)	100000055	3369-79-7;	1425.1	221
	10			betaine	LC/MS pos	3141		HMDB00043	247		1	1	1			0.6454	0.6454	0.6454			Amino acid	Serine family (phosphoglycerate derived)	799	107-43-7;	721	118.2
	17			glycine	GC/MS	11777	C00037	HMDB00123	5257127750		1.54	1.09	0.71			0.9005	1.3897	0.9808			Amino acid	Serine family (phosphoglycerate derived)	340	56-40-6;	1166	101.9
	19			homocysteine	GC/MS	40266	C00155	HMDB00742	778		1.53	0.71	0.46			0.5139	0.7856	0.3636			Amino acid	Serine family (phosphoglycerate derived)	311	454-29-5;	1648.2	234
	26			N-acetylserine	GC/MS	37076		HMDB02931	65249		0.79	0.98	1.23			0.6808	0.54	0.664			Amino acid	Serine family (phosphoglycerate derived)	100001851	97-14-3;	1526	218
	28			O-acetylserine	GC/MS	15947	C00979	HMDB03011	994786971051		0.62	0.65	1.06			1.0895	0.6713	0.7124			Amino acid	Serine family (phosphoglycerate derived)	100000286	66638-22-0;	1423	174
	29			serine	GC/MS	1648	C00065	HMDB03406	59516857581		0.88	1.41	1.61			0.6071	0.5326	0.8555			Amino acid	Serine family (phosphoglycerate derived)	503	56-45-1;	1389.1	204
	31.6			S-methylcysteine	GC/MS	40262		HMDB02108	705817424417		0.71	0.47	0.67			0.8054	0.5719	0.3807			Amino acid	Serine family (phosphoglycerate derived)	100002749	1187-84-4;	1447.8	162.1
	38		Aromatic amino acid metabolism (PEP derived)	3-methoxytyrosine	LC/MS pos	12017		HMDB01434	9307		1.5	0.71	0.47			1.4342	2.1512	1.0157			Amino acid	Aromatic amino acid metabolism (PEP derived)	1342	300-48-1;	1765	212.1
	40			4-hydroxycinnamate	LC/MS neg	36770	C00811	HMDB02035	637542		1.14	0.48	0.42			1.8202	2.0747	0.8723			Amino acid	Aromatic amino acid metabolism (PEP derived)	100001675	501-98-4;	1474	163
	73			phenylalanine	LC/MS pos	64	C00079	HMDB00159	69256656140		0.9	0.43	0.48			2.0059	1.8117	0.864			Amino acid	Aromatic amino acid metabolism (PEP derived)	460	63-91-2;	2056	166.1
	78			quinate	GC/MS	18335	C00296	HMDB03072			0.99	0.45	0.46			0.5378	0.5309	0.2439			Amino acid	Aromatic amino acid metabolism (PEP derived)	100000442	77-95-2;	1793	345.1
	80			shikimate	GC/MS	15144	C00493	HMDB03070	8742		0.53	1.47	2.75			0.2426	0.1295	0.3564			Amino acid	Aromatic amino acid metabolism (PEP derived)	100000293	138-59-0;	1758.1	204
	82			tryptophan	LC/MS pos	54	C00078	HMDB00929	69235166305		1.7	0.41	0.24			2.1063	3.5751	0.8655			Amino acid	Aromatic amino acid metabolism (PEP derived)	565	73-22-3;	2445	205.1
	83			tyrosine	LC/MS pos	1299	C00082	HMDB00158	60576942100		0.99	0.57	0.57			0.8591	0.8542	0.4908			Amino acid	Aromatic amino acid metabolism (PEP derived)	815	60-18-4;	1516	182.1
	89		Aspartate family (OAA derived)	alanine	GC/MS	1126	C00041	HMDB00161	59507311724		1.02	0.76	0.74			0.4487	0.4588	0.3394			Amino acid	Aspartate family (OAA derived)	811	56-41-7;	1147.6	115.9
	91			asparagine	GC/MS	512	C00152	HMDB00168	62676992089		1.03	1.98	1.92			6.1428	6.354	12.1806			Amino acid	Aspartate family (OAA derived)	917	70-47-3;	1617.5	188
	92			aspartate	GC/MS	15996	C00049	HMDB00191	5960		0.92	1.98	2.14			0.6148	0.5685	1.2143			Amino acid	Aspartate family (OAA derived)	234	56-84-8;	1529.7	232
	93			beta-alanine	GC/MS	55	C00099	HMDB00056	2394755801		1.31	5.27	4.02			0.7345	0.9622	3.8704			Amino acid	Aspartate family (OAA derived)	244	56-41-7;107-95-9;	1451.8	174
	97			glutarate (pentanedioate)	GC/MS	396	C00489	HMDB00661	4418048		1.05	0.72	0.68			3.0104	3.1708	2.1662			Amino acid	Aspartate family (OAA derived)	339	110-94-1;	1433.6	261
	100			homoserine	GC/MS	23642	C00263,C02926	HMDB00719	126476971022		0.84	0.97	1.15			1.5345	1.2958	1.4937			Amino acid	Aspartate family (OAA derived)	100000458	672-15-1;	1471	218.1
	101			homoserine lactone	GC/MS	34458	C02926		445963		0.74	0.81	1.1			0.157	0.1166	0.1278			Amino acid	Aspartate family (OAA derived)	100000262	2185-02-6;	1296	130
	103			lysine	GC/MS	1301	C00047	HMDB00182	5962		1	0.76	0.76			0.9059	0.9026	0.685			Amino acid	Aspartate family (OAA derived)	407	56-87-1;	1836.7	317.2
	104			methionine	LC/MS pos	1302	C00073	HMDB00696	69920876137		0.96	0.87	0.9			0.918	0.8851	0.7965			Amino acid	Aspartate family (OAA derived)	415	63-68-3;	1252	150.1
	120			pipecolate	LC/MS pos	1444	C00408	HMDB00070	849		0.62	0.41	0.67			1.9399	1.1933	0.8044			Amino acid	Aspartate family (OAA derived)	1025	4043-87-2;	1120	130.1
	123			S-adenosylhomocysteine (SAH)	LC/MS neg	15948	C00021	HMDB00939			0.98	0.61	0.63			1.1113	1.0844	0.6778			Amino acid	Aspartate family (OAA derived)	197	979-92-0;	1821	383.1
	126			threonine	GC/MS	1284	C00188	HMDB00167	69710196288		1.04	2.7	2.59			0.5985	0.6224	1.6135			Amino acid	Aspartate family (OAA derived)	564	72-19-5;	1412.3	218.1
	127		Glutamate family (alpha-ketoglutarate derived)	1,3-diaminopropane	GC/MS	1654	C00986	HMDB00002	428		1	1	1			0.0766	0.0766	0.0766			Amino acid	Glutamate family (alpha-ketoglutarate derived)	48	109-76-2;	1633.8	174
	129			2-aminobutyrate	GC/MS	1577	C02261	HMDB00650	4396916971251		1.1	1.24	1.13			0.772	0.8456	0.9575			Amino acid	Glutamate family (alpha-ketoglutarate derived)	1128	1492-24-6;	1215.7	130
	130			2-pyrrolidinone	GC/MS	31675		HMDB02039	12025		0.93	0.46	0.5			1.8241	1.6916	0.8436			Amino acid	Glutamate family (alpha-ketoglutarate derived)	100001081	616-45-5 ;	1190.9	142
	132			4-acetamidobutanoate	LC/MS pos	1558	C02946	HMDB03681	18189		0.75	1.04	1.39			1.9722	1.4818	2.0567			Amino acid	Glutamate family (alpha-ketoglutarate derived)	1113	3025-96-5;	1724	146.1
	134			4-hydroxybutyrate (GHB)	GC/MS	34585	C00989	HMDB00710	10413		1.93	1.04	0.54			0.6191	1.1924	0.6439			Amino acid	Glutamate family (alpha-ketoglutarate derived)	100001507	502-85-2;	1277	233.1
	137			arginine	GC/MS	1638	C00062	HMDB00517	5246487232		0.81	2.1	2.58			1.0248	0.8346	2.1559			Amino acid	Glutamate family (alpha-ketoglutarate derived)	231	1119-34-2;	1608.5	142
	140.5			carboxyethyl-GABA	LC/MS pos	40007		HMDB02201	2572		1.81	1.02	0.56			0.5813	1.0502	0.5922			Amino acid	Glutamate family (alpha-ketoglutarate derived)	100003260	4386-03-2;	810	176.2
	144			gamma-aminobutyrate (GABA)	GC/MS	1416	C00334	HMDB00112	6992099119		0.8	1.38	1.71			0.7015	0.5636	0.965			Amino acid	Glutamate family (alpha-ketoglutarate derived)	141	56-12-2;	1539.7	304.1
	145			glutamate	GC/MS	57	C00025	HMDB03339	611		0.79	1.12	1.42			0.4491	0.356	0.5051			Amino acid	Glutamate family (alpha-ketoglutarate derived)	561	56-86-0;	1611.9	246
	147			glutamine	LC/MS pos	53	C00064	HMDB00641	69920865961		1.15	1.19	1.04			0.6518	0.7472	0.776			Amino acid	Glutamate family (alpha-ketoglutarate derived)	563	56-85-9;	684	147.2
	149			histidine	LC/MS neg	59	C00135	HMDB00177	7733651426		1.52	1.31	0.86			1.1641	1.7663	1.5237			Amino acid	Glutamate family (alpha-ketoglutarate derived)	355	5934-29-2;	757	154.1
	157			N-acetylornithine	LC/MS pos	15630	C00437	HMDB03357	6992102439232		2.65	1.97	0.74			2.0714	5.4948	4.0906			Amino acid	Glutamate family (alpha-ketoglutarate derived)	100000285	6205-08-9;	875	175.2
	158			N-acetylproline	LC/MS pos	34387			322640		1.16	1.09	0.94			1.0681	1.242	1.1619			Amino acid	Glutamate family (alpha-ketoglutarate derived)	100001334	1074-79-9;	2184	158.1
	162			proline	LC/MS pos	1898	C00148	HMDB00162	1457426971047		1.15	0.64	0.56			1.0813	1.2487	0.6964			Amino acid	Glutamate family (alpha-ketoglutarate derived)	480	147-85-3;	796	116.1
	169			urea	GC/MS	1670	C00086	HMDB00294	117616150869		1.31	1.33	1.02			1.7002	2.2205	2.2612			Amino acid	Glutamate family (alpha-ketoglutarate derived)	533	57-13-6;	1223.9	171
	170.1			N-methyl-4-aminobutyric acid	LC/MS pos	39577			155004270703		1.68	0.87	0.52			0.8874	1.4865	0.773			Amino acid	Glutamate family (alpha-ketoglutarate derived)	100003152	1119-48-8;	749.2	118.1
	170.2			4-hydroxy-2-oxoglutaric acid	GC/MS	40062	C01127	HMDB02070	599		0.78	0.37	0.47			4.8069	3.7461	1.7676			Amino acid	Glutamate family (alpha-ketoglutarate derived)	100002537	1187-99-1;	1658	333.1
	171		Branched Chain Amino Acids (OAA derived)	isoleucine	LC/MS pos	1125	C00407	HMDB00172	791		1	0.82	0.81			0.9282	0.93	0.7573			Amino acid	Branched Chain Amino Acids (OAA derived)	376	73-32-5;	1614	132.1
	172.5		Branched Chain Amino Acids (pyruvate derived)	2,3-dihydroxyisovalerate	GC/MS	38276	C04039		677		1.26	0.72	0.57			1.7372	2.1924	1.2584			Amino acid	Branched Chain Amino Acids (pyruvate derived)	100002417	1756-18-9;	1422	131
	180			3-methyl-2-oxovalerate	LC/MS neg	15676	C00671	HMDB03736	47		0.91	0.57	0.63			1.2964	1.1744	0.7389			Amino acid	Branched Chain Amino Acids (pyruvate derived)	100000036	51829-07-3;	2106	129.2
	182			4-methyl-2-oxopentanoate	LC/MS neg	22116	C00233	HMDB00695	70		1.26	0.73	0.58			1.0741	1.3506	0.7856			Amino acid	Branched Chain Amino Acids (pyruvate derived)	100000551	816-66-0;	2200	129.2
	187			leucine	LC/MS pos	60	C00123	HMDB00687	70457986106		1.12	0.63	0.57			0.8633	0.9652	0.5461			Amino acid	Branched Chain Amino Acids (pyruvate derived)	397	61-90-5;	1674	132.2
	188			levulinate (4-oxovalerate)	LC/MS pos	22177		HMDB00720	11579		0.95	0.75	0.79			1.0024	0.9518	0.749			Amino acid	Branched Chain Amino Acids (pyruvate derived)	100000765	123-76-2;	1867	117
	196			valine	LC/MS pos	1649	C00183	HMDB00883	69710186287		1.13	0.71	0.63			0.8013	0.9038	0.5681			Amino acid	Branched Chain Amino Acids (pyruvate derived)	566	72-18-4;	1040	118.1
	196.5			2-isopropylmalate	LC/MS neg	15667	C02504	HMDB00402	77		0.82	0.55	0.67			5.2552	4.2864	2.876			Amino acid	Branched Chain Amino Acids (pyruvate derived)	100000409	3237-44-3;	732	175.2
	197		Amines and polyamines	5-methylthioadenosine (MTA)	LC/MS pos	1419	C00170	HMDB01173	439176		0.95	1.39	1.46			0.6036	0.5753	0.8404			Amino acid	Amines and polyamines	212	2457-80-9;	2427	298.1
	201			putrescine	GC/MS	1408	C00134	HMDB01414			0.96	0.78	0.81			0.1141	0.1098	0.0894			Amino acid	Amines and polyamines	49	110-60-1;	1705.8	174
	202			spermidine	GC/MS	485	C00315	HMDB01257	1102		1.03	1.22	1.18			0.4434	0.458	0.5401			Amino acid	Amines and polyamines	50	124-20-9;	1998.9	144
	204		Glutathione metabolism	5-oxoproline	LC/MS neg	1494	C01879	HMDB00267	7405		0.63	0.66	1.05			1.012	0.6392	0.6721			Amino acid	Glutathione metabolism	1021	98-79-3;	744	128.2
	207			glutathione, oxidized (GSSG)	LC/MS pos	27727	C00127	HMDB03337	6535911215652		1	1	1			0.2882	0.2882	0.2882			Amino acid	Glutathione metabolism	448	103239-24-3;	1535	613.1
	209			ophthalmate	LC/MS pos	34592		HMDB05765	9817431		0.7	0.47	0.67			0.9335	0.6543	0.4392			Amino acid	Glutathione metabolism	100001311	495-27-2;	1457	290.1
	212	Carbohydrate	Glycolysis	1,3-dihydroxyacetone	GC/MS	35963	C00184	HMDB01882	670		1.57	0.83	0.53			1.0826	1.7015	0.8941			Carbohydrate	Glycolysis	100000143	62147-49-3;	1263	103
	222			fructose-6-phosphate	GC/MS	12021	C05345	HMDB00124			1.1	1.82	1.66			1.1213	1.2291	2.0392			Carbohydrate	Glycolysis	1232	103213-47-4;	1994.9	315.1
	223			glucose	GC/MS	20488	C00031	HMDB00122	79025		1.08	0.93	0.86			0.6145	0.6625	0.5688			Carbohydrate	Glycolysis	572	50-99-7;	1866.8	217.1
	225			glucose-6-phosphate (G6P)	GC/MS	31260	C00668	HMDB01401			1.16	1.8	1.55			1.435	1.664	2.5811			Carbohydrate	Glycolysis	291	103192-55-8;	2042.7	387.2
	227			glycerate	GC/MS	1572	C00258	HMDB00139	752		0.9	1.33	1.47			1.1194	1.0077	1.4849			Carbohydrate	Glycolysis	1052	600-19-1;	1360.7	189
	233			pyruvate	GC/MS	599	C00022	HMDB00243	107735		0.91	0.37	0.41			3.6594	3.338	1.3684			Carbohydrate	Glycolysis	823	127-17-3;	1130.6	217
	237		TCA cycle	alpha-ketoglutarate	GC/MS	33453	C00026	HMDB00208	51		0.82	0.48	0.58			5.2305	4.3049	2.5151			Carbohydrate	TCA cycle	93	305-72-6;328-50-7;22202-68-2;	1779	419.1
	238			cis-aconitate	LC/MS pos	12025	C00417	HMDB00072	643757		1.08	1.16	1.07			0.5107	0.5518	0.5915			Carbohydrate	TCA cycle	1829	585-84-2;	1461	192
	239			citrate	GC/MS	1564	C00158	HMDB00094	311		0.97	0.79	0.81			3.896	3.7769	3.0743			Carbohydrate	TCA cycle	1124	77-92-9;	1763.4	273.1
	240			fumarate	GC/MS	1643	C00122	HMDB00134			1.41	0.73	0.52			32.6296	45.8797	23.6894			Carbohydrate	TCA cycle	330	100-17-8;	1382.1	245
	241			isocitrate	LC/MS pos	12110	C00311	HMDB00193,HMDB01874	1198		0.86	1.13	1.32			1.1203	0.9584	1.2683			Carbohydrate	TCA cycle	1206	20226-99-7;	953	210
	242			malate	GC/MS	1303	C00149	HMDB00156	525		1.02	0.74	0.72			1.7807	1.8116	1.3131			Carbohydrate	TCA cycle	409	6915-15-7;	1502	233
	244			mesaconate (methylfumarate)	GC/MS	18493	C01732	HMDB00749			0.7	1.29	1.85			0.5947	0.4141	0.7646			Carbohydrate	TCA cycle	100000446	498-24-8;	1429	184
	245			oxaloacetate	GC/MS	5323	C00036	HMDB00223	970		1.2	0.33	0.27			0.3052	0.3664	0.0997			Carbohydrate	TCA cycle	447	328-42-7;	1560	333
	246			succinate	GC/MS	1437	C00042	HMDB00254	1110		0.9	0.62	0.69			4.4009	3.9595	2.715			Carbohydrate	TCA cycle	252	110-15-6;	1348	247
	248			trans-aconitate	LC/MS pos	27741	C02341	HMDB00958	444212		1	1	1			0.529	0.529	0.529			Carbohydrate	TCA cycle	100001043	4023-65-8;	1643	175
	271		Amino sugar and nucleotide sugar	2-deoxyribose	GC/MS	11734	C01801	HMDB03224	5460005		1.8	0.72	0.4			0.3407	0.6119	0.2446			Carbohydrate	Amino sugar and nucleotide sugar	909	533-67-5;	1523.8	115.9
	277			arabitol	GC/MS	38075	C00474	HMDB01851	94154		1	0.66	0.66			1.3455	1.3412	0.8821			Carbohydrate	Amino sugar and nucleotide sugar	100000012	488-82-4;	1687.5	307.1
	278			arabonate	GC/MS	37516		HMDB00539	122045		2.04	1.1	0.54			1.2677	2.5829	1.3934			Carbohydrate	Amino sugar and nucleotide sugar	100001937	7643-75-7;	1736	292.1
	280			erythritol	GC/MS	20699	C00503	HMDB02994			1.26	2.57	2.04			0.8803	1.1087	2.2644			Carbohydrate	Amino sugar and nucleotide sugar	100000846	149-32-6;	1517.5	217
	281			erythronate*	GC/MS	33477		HMDB00613	2781043		0.86	1.04	1.22			1.0403	0.8899	1.0866			Carbohydrate	Amino sugar and nucleotide sugar	100001320	88759-55-1;	1546.9	292.1
	282			fucose	GC/MS	15821	C00382	HMDB00174	3034656		0.96	0.69	0.72			0.7625	0.734	0.527			Carbohydrate	Amino sugar and nucleotide sugar	918	2438-80-4;	1682.2	204
	283			gluconate	GC/MS	587	C00257	HMDB00625	10690		1.01	0.54	0.53			1.1207	1.1327	0.5997			Carbohydrate	Amino sugar and nucleotide sugar	338	527-07-1;	1879.4	333
	283.5			maltol	GC/MS	38299	C11918		8369		1.2	0.46	0.39			3.1072	3.7353	1.4438			Carbohydrate	Amino sugar and nucleotide sugar	100002362	118-71-8;	1326	183
	300			ribitol	GC/MS	15772	C00474	HMDB00508			0.99	0.66	0.66			0.6395	0.6348	0.4189			Carbohydrate	Amino sugar and nucleotide sugar	100000406	488-81-3;	1692.4	217
	302			ribose	GC/MS	12083	C00121	HMDB00283	5311110		0.94	0.86	0.91			1.3687	1.2855	1.1761			Carbohydrate	Amino sugar and nucleotide sugar	914	50-69-1;	1652	204
	303			ribulose	GC/MS	35855	C00309	HMDB00621,HMDB03371	79021		1.29	3.33	2.59			0.2323	0.2988	0.7729			Carbohydrate	Amino sugar and nucleotide sugar	100000147	488-84-6;	1662	306.1
	304			threitol	GC/MS	35854	C16884	HMDB04136	169019		1.01	0.51	0.51			2.6303	2.6592	1.3458			Carbohydrate	Amino sugar and nucleotide sugar	100001419	2418-52-2;	1513	217.1
	310			xylitol	GC/MS	4966	C00379	HMDB00568	6912		1.22	0.29	0.24			1.0872	1.3228	0.3149			Carbohydrate	Amino sugar and nucleotide sugar	543	87-99-0;	1677.6	307.2
	311			xylonate	GC/MS	35638	C00502,C05411		6602431		1.52	0.97	0.64			1.2077	1.8414	1.1753			Carbohydrate	Amino sugar and nucleotide sugar	100001627	73686-31-7;	1722	292
	312			xylose	GC/MS	15835	C00181	HMDB00098	95259		1.23	0.86	0.7			0.7133	0.8759	0.6106			Carbohydrate	Amino sugar and nucleotide sugar	826	609-06-3;	1723.9	204
	315		Inositol metabolism	chiro-inositol	GC/MS	37112					0.96	0.81	0.85			1.0296	0.9834	0.8333			Carbohydrate	Inositol metabolism	100001859	643-12-9;	1857	318.1
	316			inositol 1-phosphate (I1P)	GC/MS	1481		HMDB00213			1.34	1.27	0.95			1.0869	1.4564	1.3811			Carbohydrate	Inositol metabolism	370	106032-59-1;	2057.8	318.1
	319			myo-inositol	GC/MS	19934	C00137	HMDB00211			0.89	0.9	1.01			3.5961	3.2034	3.2474			Carbohydrate	Inositol metabolism	363	87-89-8;	1924.9	217
	323			pinitol	GC/MS	37086	C03844				1.13	0.66	0.59			1.0036	1.1301	0.6665			Carbohydrate	Inositol metabolism	100001860	10284-63-6;	1773	318.1
	326		Sucrose, glucose, fructose metabolism	1-kestose	GC/MS	22012	C03661	HMDB11729	440080		7.13	2.34	0.33			0.4394	3.1328	1.0286			Carbohydrate	Sucrose, glucose, fructose metabolism	100000980	470-69-9;	2376.9	361.1
	329			3-deoxyoctulosonate	GC/MS	15942			4636210		1.13	0.83	0.73			1.4354	1.6227	1.1919			Carbohydrate	Sucrose, glucose, fructose metabolism	100000095	103404-70-2;	1942	373.2
	339			erythrose	GC/MS	27753	C01796	HMDB02649	94176		1.18	0.61	0.52			1.1818	1.3919	0.7225			Carbohydrate	Sucrose, glucose, fructose metabolism	100001042	583-50-6;	1431.1	217.1
	341			fructose	GC/MS	577	C00095	HMDB00660	5984		1.15	1.01	0.88			0.7561	0.8696	0.7653			Carbohydrate	Sucrose, glucose, fructose metabolism	878	57-48-7;	1758	217
	342			galactinol	GC/MS	21034	C01235	HMDB05826			1	1	1			0.2009	0.2009	0.2009			Carbohydrate	Sucrose, glucose, fructose metabolism	100000908	16908-86-4;	2226.1	433.3
	343			galactitol (dulcitol)	GC/MS	1117	C01697	HMDB00107	11850		1.35	0.71	0.53			2.1285	2.8799	1.512			Carbohydrate	Sucrose, glucose, fructose metabolism	1003	608-66-2;	1849.2	319.1
	363			maltose	GC/MS	15806	C00208	HMDB00163	439341		0.76	0.29	0.38			3.2221	2.4466	0.9273			Carbohydrate	Sucrose, glucose, fructose metabolism	913	6363-53-7;	2142.1	204.1
	368			mannitol	GC/MS	15335	C00392	HMDB00765	6251		1.05	0.69	0.66			2.3444	2.4575	1.6239			Carbohydrate	Sucrose, glucose, fructose metabolism	100000277	69-65-8;	1839	319.1
	378			raffinose	LC/MS neg	586	C00492	HMDB03213	439242		0.94	2.22	2.36			0.0687	0.0647	0.1525			Carbohydrate	Sucrose, glucose, fructose metabolism	879	17629-30-0;	997	503.2
	385			sucrose	LC/MS neg	1519	C00089	HMDB00258	5988		0.58	0.17	0.29			0.2	0.1157	0.0333			Carbohydrate	Sucrose, glucose, fructose metabolism	935	57-50-1;	875	341.2
	391.2			1,1-kestotetraose	LC/MS neg	39796			166775		1	1	1			0.0488	0.0488	0.0488			Carbohydrate	Sucrose, glucose, fructose metabolism	100003047	13133-07-8;	1297.5	665.3
	393		C5 branched dibasic acid metabolism	citraconate	GC/MS	18367	C02226	HMDB00634	643798638129		0.82	1.39	1.69			1.581	1.3011	2.2022			Carbohydrate	C5 branched dibasic acid metabolism	100000450	498-23-7;	1382	259
	394			citramalate	GC/MS	22158	C02612,C00815	HMDB00426	1081		0.78	0.64	0.82			5.7605	4.4743	3.6642			Carbohydrate	C5 branched dibasic acid metabolism	100000998	6236-10-8;	1490.7	247
	395			itaconate (methylenesuccinate)	GC/MS	18373	C00490	HMDB02092	811		0.82	1.21	1.47			0.4074	0.3333	0.4911			Carbohydrate	C5 branched dibasic acid metabolism	100000455	97-65-4;	1373.6	215
	405	Lipids	Free fatty acid	2-hydroxypalmitate	LC/MS neg	35675			92836		1.04	0.7	0.67			22.866	23.8725	16.112			Lipids	Free fatty acid	100001579	764-67-0;	5508	271.3
	406			2-hydroxystearate	LC/MS neg	17945	C03045		69417		1.08	0.66	0.61			6.1767	6.6698	4.0792			Lipids	Free fatty acid	1239	629-22-1;	5705	299.4
	419			4-octenedioate	LC/MS pos	31941		HMDB04982	11805205		1.33	1.07	0.8			0.7989	1.0616	0.8521			Lipids	Free fatty acid	100001152	38561-68-1;	3410	173
	426			8-hydroxyoctanoate	LC/MS neg	21239		HMDB00711	69820		1.52	1.3	0.85			2.3117	3.5221	2.9992			Lipids	Free fatty acid	100000956	764-89-6;	2323	159.1
	428			2-hydroxyadipate	LC/MS pos	31934	C02360	HMDB00321	193530		0.91	0.64	0.7			2.2955	2.0949	1.463			Lipids	Free fatty acid	100001153	18294-85-4 ;	1703	180.1
	437			azelate (nonanedioate)	LC/MS neg	18362	C08261	HMDB00784	2266		1.26	1.28	1.02			2.6306	3.3114	3.3637			Lipids	Free fatty acid	2029	123-99-9;	1322	187.2
	448			dihomo-linolenate (20:3n3 or n6)	LC/MS neg	35718	C03242	HMDB02925	5312529		0.77	0.94	1.23			2.728	2.0983	2.5727			Lipids	Free fatty acid	100001739		5600	305.4
	455			eicosenoate (20:1n9 or 11)	LC/MS neg	33587		HMDB02231			1.38	1.2	0.87			2.2811	3.1459	2.741			Lipids	Free fatty acid	100001335		5955	309.4
	460			ethylmalonate	GC/MS	15765		HMDB00622	11756		1	1.18	1.18			15.0467	14.9902	17.7432			Lipids	Free fatty acid	2054	601-75-2;	1317.6	217.1
	472			linoleate (18:2n6)	LC/MS neg	1105	C01595	HMDB00673	5280450		0.81	1.04	1.28			5.8483	4.7469	6.0985			Lipids	Free fatty acid	180	60-33-3;	5533	279.3
	473			linolenate [alpha or gamma; (18:3n3 or 6)]	LC/MS neg	34035	C06427	HMDB01388			0.85	0.89	1.05			7.4807	6.3293	6.6561			Lipids	Free fatty acid	100001337		5450	277.3
	474			malonate (propanedioate)	LC/MS neg	15872	C00383	HMDB00691	867		1	1.05	1.05			53.668	53.8056	56.3993			Lipids	Free fatty acid	818	141-82-2;26522-22-85-0;	606	103.2
	484			n-Butyl Oleate	GC/MS	36802			5354342		1.34	1.05	0.78			1.2523	1.674	1.3092			Lipids	Free fatty acid	100001705	142-77-8;	2045	265.3
	500			sebacate (decanedioate)	LC/MS neg	32398	C08277	HMDB00792	5192		1.65	0.99	0.6			0.981	1.6181	0.9727			Lipids	Free fatty acid	100001211	111-20-6;	1778	201.2
	507.1			sorbate	LC/MS pos	41502	C02411		643460		1	1	1			0.6876	0.6876	0.6876			Lipids	Free fatty acid	100003790	110-44-1;	3892.8	113
	509.7		Fatty acid amide	erucamide	GC/MS	41729			5365371		1	2.75	2.75			0.272	0.272	0.7477			Lipids	Fatty acid amide	100001444	112-84-5;	2205.7	130.9
	510		Oxylipins	13-HODE + 9-HODE	LC/MS neg	37752					1.22	1.08	0.89			13.8424	16.8985	15.0146			Lipids	Oxylipins	100002196		5247	295.2
	511.2			9,10-hydroxyoctadec-12(Z)-enoic acid	LC/MS neg	38399	C14828	HMDB04704	9966640		1.38	0.59	0.43			8.2119	11.3177	4.8256			Lipids	Oxylipins	179	263399-34-4;	5177	313.3
	511.3			13S-hydroperoxy-9Z,11E,15Z-octadecatrienoate	LC/MS pos	39621			5497123		1.04	1.17	1.13			3.1044	3.2151	3.6388			Lipids	Oxylipins	100002984	67597-26-6;	5239.4	328.2
	511.5			9,10-epoxystearate	LC/MS neg	39627			15868		1.71	1.61	0.94			1.2365	2.1164	1.9865			Lipids	Oxylipins	100003063		5386.6	297.4
	511.6			12,13-epoxy-9-keto-10(trans)-octadecenoate	LC/MS neg	39620					1.62	1.85	1.14			12.0162	19.519	22.206			Lipids	Oxylipins	100002986	478931-82-7;	5123.6	309.2
	544		Glycerolipids	glycerol	GC/MS	15122	C00116	HMDB00131	753		1.18	0.79	0.67			2.7723	3.2828	2.1857			Lipids	Glycerolipids	1254	56-81-5;	1311	205
	544.2		Lysolipids	1-stearoylglycerophosphoinositol	LC/MS neg	19324					1.04	1.35	1.3			0.8283	0.8609	1.1152			Lipids	Lysolipids	100000656	796963-93-4;	5800	599.4
	556		Phospholipids	1-palmitoylglycerophosphate	LC/MS neg	34428	C04036	HMDB00327	6419701		1.14	1.63	1.43			4.7537	5.4295	7.7553			Lipids	Phospholipids	100001445		5752	409.3
	557			1-palmitoylglycerophosphocholine	LC/MS pos	33955			86554		2.32	1.75	0.75			0.782	1.8175	1.3688			Lipids	Phospholipids	100001263	17364-16-8;	5671	496.4
	558			1-palmitoylglycerophosphoethanolamine	LC/MS neg	35631		HMDB11503	9547069		1.02	1.33	1.3			2.2714	2.3229	3.0108			Lipids	Phospholipids	100001567		5940	452.3
	559			1-palmitoylglycerophosphoinositol*	LC/MS neg	35305					0.9	1.34	1.49			1.6859	1.5173	2.2544			Lipids	Phospholipids	100001655		5573	571.3
	561			1-stearoylglycerophosphocholine	LC/MS pos	33961			497299		3.2	2.32	0.72			1.0013	3.2061	2.3199			Lipids	Phospholipids	100001271	19420-57-6;	5844	524.4
	572			glycerol 3-phosphate (G3P)	GC/MS	15365	C00093	HMDB00126	754		1.61	2.55	1.58			0.4394	0.7078	1.1201			Lipids	Phospholipids	100000258	29849-82-9;	1719.7	357.1
	574			glycerophosphorylcholine (GPC)	LC/MS pos	15990	C00670	HMDB00086	657272		1.56	1.64	1.06			2.6357	4.1009	4.3345			Lipids	Phospholipids	100000269	28319-77-9;	694	258.1
	579		Choline metabolism	choline phosphate	LC/MS pos	34396			135437		0.8	2.94	3.67			0.5173	0.4145	1.5215			Lipids	Choline metabolism	267	72556-74-2;	695	184.1
	580			ethanolamine	GC/MS	1497	C00189	HMDB00149			1.14	2.22	1.95			0.6554	0.7467	1.4553			Lipids	Choline metabolism	420	141-43-5;	1304	174.1
	598		Sterols	beta-sitosterol	GC/MS	27414	C01753	HMDB00852	222284		1.02	0.58	0.57			1.0122	1.0371	0.5877			Lipids	Sterols	100001033	83-46-5;	2380.8	357.4
	601			campesterol	GC/MS	39511	C01789	HMDB02869	173183		1.08	0.74	0.69			0.9379	1.0088	0.6986			Lipids	Sterols	100001269	474-62-4;	2353	343.4
	618			squalene	GC/MS	1518	C00751	HMDB00256	638072		0.85	0.48	0.57			4.1861	3.5403	2.0036			Lipids	Sterols	508	111-02-4;	2205	69
	643	Cofactors, Prosthetic Groups, Electron Carriers	CoA metabolism	pantothenate	LC/MS pos	1508	C00864	HMDB00210	6613		1.05	0.84	0.81			1.8583	1.946	1.5702			Cofactors, Prosthetic Groups, Electron Carriers	CoA metabolism	1024	137-08-6;	2218	220.1
	653		Nicotinate and nicotinamide metabolism	nicotinamide	LC/MS pos	594	C00153	HMDB01406	936		1.01	1.05	1.03			5.0794	5.1386	5.3091			Cofactors, Prosthetic Groups, Electron Carriers	Nicotinate and nicotinamide metabolism	432	98-92-0;	1267	123.1
	659			nicotinamide riboside*	LC/MS pos	33013					0.85	1.87	2.2			0.3567	0.3046	0.6687			Cofactors, Prosthetic Groups, Electron Carriers	Nicotinate and nicotinamide metabolism	100001310	1341-23-7;	955	255.1
	660			nicotinate	GC/MS	1504	C00253	HMDB01488	938		1.24	0.97	0.78			1.5392	1.9144	1.4875			Cofactors, Prosthetic Groups, Electron Carriers	Nicotinate and nicotinamide metabolism	567	59-67-6;	1334.1	180
	663			nicotinate ribonucleoside*	LC/MS pos	33471			161233		1.12	0.36	0.32			0.1664	0.1858	0.0591			Cofactors, Prosthetic Groups, Electron Carriers	Nicotinate and nicotinamide metabolism	100001316	2625-49-2;	1105	256
	667			trigonelline (N'-methylnicotinate)	LC/MS pos	32401		HMDB00875	5570		1.44	0.82	0.57			7.246	10.4211	5.9675			Cofactors, Prosthetic Groups, Electron Carriers	Nicotinate and nicotinamide metabolism	100001092	6138-41-6 ;	757	138.1
	676		Oxidative phosphorylation	acetylphosphate	GC/MS	15488	C00227	HMDB01494	186		1.51	1.88	1.24			0.5599	0.8463	1.053			Cofactors, Prosthetic Groups, Electron Carriers	Oxidative phosphorylation	1211	94249-01-1;	1263	211
	677			methylphosphate	GC/MS	37070			13130		1.14	0.85	0.75			1.6731	1.9069	1.4243			Cofactors, Prosthetic Groups, Electron Carriers	Oxidative phosphorylation	100001805	7023-27-0;	1221	240.9
	678			phosphate	GC/MS	11438	C00009	HMDB01429	1061		1.77	2.36	1.33			0.582	1.0328	1.3743			Cofactors, Prosthetic Groups, Electron Carriers	Oxidative phosphorylation	461	7664-38-2 ;	1307.7	298.9
	685		Riboflavin and FAD metabolism	riboflavin (Vitamin B2)	LC/MS pos	1827	C00255	HMDB00244	493570		0.9	1.06	1.17			0.8751	0.7908	0.9275			Cofactors, Prosthetic Groups, Electron Carriers	Riboflavin and FAD metabolism	500	83-88-5;	3111	377.2
	689		Quinone metabolism	phytonadione (Vitamin K1)	GC/MS	12250	C02059	HMDB03555	5284607		0.97	0.78	0.81			1.2943	1.2502	1.0072			Cofactors, Prosthetic Groups, Electron Carriers	Quinone metabolism	468	84-80-0;	2407	596.5
	693		Ascorbate metabolism	dehydroascorbate	GC/MS	1659	C05422	HMDB01264	835		0.95	0.49	0.52			1.7748	1.6803	0.8755			Cofactors, Prosthetic Groups, Electron Carriers	Ascorbate metabolism	301	490-83-5;	1800	245.1
	696			glucarate (saccharate)	GC/MS	1476	C00818	HMDB00663	33037		1.85	1.67	0.9			20.0453	37.1231	33.4472			Cofactors, Prosthetic Groups, Electron Carriers	Ascorbate metabolism	1020	5793-88-4;	1885.8	333.1
	700			threonate	GC/MS	27738	C01620	HMDB00943	151152		1.15	0.53	0.46			1.6751	1.9181	0.8801			Cofactors, Prosthetic Groups, Electron Carriers	Ascorbate metabolism	100001022	70753-61-6;	1560.7	292.1
	716		Vitamin B metabolism (B6 or B12)	pyridoxal	LC/MS pos	1651	C00250	HMDB01545	1050		1.03	0.86	0.83			1.513	1.5617	1.2954			Cofactors, Prosthetic Groups, Electron Carriers	Vitamin B metabolism (B6 or B12)	491	65-22-5;	1210	168.1
	720			pyridoxate	LC/MS neg	31555	C00847	HMDB00017	6723		1.17	0.97	0.82			1.455	1.7068	1.4046			Cofactors, Prosthetic Groups, Electron Carriers	Vitamin B metabolism (B6 or B12)	100001121	82-82-6 ;	2210	182.1
	721			pyridoxine (Vitamin B6)	LC/MS pos	608	C00314	HMDB02075	1054		0.84	1.2	1.42			0.6518	0.5507	0.7845			Cofactors, Prosthetic Groups, Electron Carriers	Vitamin B metabolism (B6 or B12)	936	58-56-0;	1386	170.1
	727		Chlorophyll and heme metabolism	pheophorbide A	LC/MS pos	35879	C18021				2.13	0.54	0.25			3.3558	7.1392	1.8018			Cofactors, Prosthetic Groups, Electron Carriers	Chlorophyll and heme metabolism	100001689	15664-29-6;	6053	593.4
	729.5			phytol	GC/MS	40140	C01389	HMDB02019	5280435		0.97	1.1	1.13			0.9573	0.9321	1.0537			Cofactors, Prosthetic Groups, Electron Carriers	Chlorophyll and heme metabolism	100002535	150-86-7;	1964.7	143.1
	737	Nucleotide	Purine metabolism	2'-deoxyadenosine	LC/MS pos	1553	C00559	HMDB00101	13730		1.17	0.6	0.51			0.7154	0.8405	0.4271			Nucleotide	Purine metabolism	211	16373-93-6;	1632	252.1
	739			2'-deoxyguanosine	LC/MS neg	1411	C00330	HMDB00085	187790		2.25	0.34	0.15			0.1421	0.3201	0.0488			Nucleotide	Purine metabolism	348	961-07-9;	1759	266.2
	747			adenine	GC/MS	554	C00147	HMDB00034	190		0.95	0.7	0.74			1.0533	0.9972	0.7385			Nucleotide	Purine metabolism	880	73-24-5;	1804.2	264
	748			adenosine	LC/MS pos	555	C00212	HMDB00050	60961		1.02	1.06	1.05			0.7115	0.7225	0.7563			Nucleotide	Purine metabolism	798	58-61-7;	1650	268.1
	749			adenosine 2'-monophosphate (2'-AMP)	LC/MS neg	36815	C00946	HMDB11617			1.12	2.31	2.06			0.5511	0.6183	1.271			Nucleotide	Purine metabolism	100001694	130-49-4;	1497	346.1
	756			adenosine-2',3'-cyclic monophosphate	LC/MS neg	37467	C02353		2024		0.92	0.47	0.52			0.3095	0.2834	0.1464			Nucleotide	Purine metabolism	72	37063-35-7;	1781	328.2
	762			guanine	GC/MS	418	C00242	HMDB00132	764		1.29	0.77	0.6			3.3249	4.3025	2.5705			Nucleotide	Purine metabolism	172	73-40-5;	1942.3	352.1
	763			guanosine	LC/MS pos	1573	C00387	HMDB00133	6802		1.23	0.75	0.61			0.0304	0.0374	0.0229			Nucleotide	Purine metabolism	1099	118-00-3;	1676	284
	768			guanosine-2',3'-cyclic monophosphate	LC/MS neg	37139	C06194	HMDB11629	417655		0.87	0.5	0.57			0.2944	0.2552	0.1466			Nucleotide	Purine metabolism	74		1454	343.9
	769			guanosine-3',5'-cyclic monophosphate (cGMP)	LC/MS pos	2827	C00942	HMDB01314	295		0.8	0.85	1.05			0.364	0.2926	0.3086			Nucleotide	Purine metabolism	104	7665-99-8;	1780	346.1
	771			inosine	LC/MS neg	1123					1	1	1			0.6496	0.6496	0.6496			Nucleotide	Purine metabolism	361	58-63-9;	1600	267.2
	780			urate	GC/MS	1604	C00366	HMDB00289			0.66	0.49	0.74			1.5925	1.0547	0.7775			Nucleotide	Purine metabolism	1134	69-93-2;120K5305;	1928	441.2
	786		Pyrimidine metabolism	2'-deoxycytidine	LC/MS pos	15949	C00881	HMDB00014	13711		2.03	0.4	0.2			0.2366	0.48	0.0945			Nucleotide	Pyrimidine metabolism	100000125	951-77-9;	1256	228
	801.5			5-methyl-2'-deoxycytidine	LC/MS pos	38159	C03592		440055		1.41	0.73	0.52			0.1741	0.2454	0.1266			Nucleotide	Pyrimidine metabolism	100002300	838-07-3;	1480	242
	802			cytidine	LC/MS pos	514	C00475	HMDB00089	6175		1.1	1.1	1			0.7674	0.8427	0.8443			Nucleotide	Pyrimidine metabolism	827	65-46-3;	1065	244
	807			cytosine	GC/MS	573	C00380	HMDB00630	597		1.09	0.66	0.6			1.3407	1.4577	0.8798			Nucleotide	Pyrimidine metabolism	881	71-30-7;	1535.5	254
	808			cytosine-2',3'-cyclic monophosphate	LC/MS neg	37465	C02354	HMDB11691	417654		1.35	0.96	0.71			0.2695	0.3648	0.2593			Nucleotide	Pyrimidine metabolism	73	15718-51-1;	957	304.1
	812			orotate	GC/MS	1505	C00295	HMDB00226	967		0.9	0.68	0.75			1.3713	1.2344	0.9272			Nucleotide	Pyrimidine metabolism	445	50887-69-9;	1709.6	254.1
	816			thymidine	LC/MS neg	39539	C00214	HMDB00273	5789		1.93	0.44	0.23			0.4284	0.8251	0.1864			Nucleotide	Pyrimidine metabolism	872	50-89-5;	1935	284.8
	822			uracil	GC/MS	605	C00106	HMDB00300	1174		0.94	0.48	0.51			5.2367	4.9161	2.5302			Nucleotide	Pyrimidine metabolism	825	66-22-8;	1370.4	241
	823			uridine	LC/MS neg	606	C00299	HMDB00296	6029		1.09	0.93	0.85			0.9087	0.9934	0.8445			Nucleotide	Pyrimidine metabolism	535	58-96-8;	1430	243.1
	827			uridine-2',3'-cyclic monophosphate	LC/MS neg	37137	C02355	HMDB11640	4634036		1.15	0.5	0.44			0.459	0.5266	0.2311			Nucleotide	Pyrimidine metabolism	75		1082	304.9
	828.5		Glucose derivative	methyl-beta-glucopyranoside	LC/MS pos	40480			2108		0.84	0.19	0.22			9.1998	7.7608	1.7398			Nucleotide	Glucose derivative	100003693	709-50-2;	1094.3	212.1
	829	Peptide	gamma-glutamyl	gamma-glutamylalanine	LC/MS pos	37063			440103		0.93	0.67	0.72			1.5161	1.4035	1.0086			Peptide	gamma-glutamyl	100001843	5875-41-2;	1108	219
	831			gamma-glutamylglutamate	LC/MS pos	36738			92865		0.66	0.48	0.73			0.6167	0.4044	0.2933			Peptide	gamma-glutamyl	331	1116-22-9;	1036	277.1
	839			gamma-glutamylphenylalanine	LC/MS pos	33422		HMDB00594	111299		0.94	0.31	0.33			1.2885	1.2151	0.4049			Peptide	gamma-glutamyl	100000491	7432-24-8;	2846	295.1
	841			gamma-glutamyltryptophan	LC/MS pos	33947			3038501		1.75	0.88	0.5			4.5057	7.8983	3.9587			Peptide	gamma-glutamyl	100001295	66471-20-3;	3033	334.2
	846.1		Dipeptide	arginylphenylalanine	LC/MS pos	41485			4441256		0.98	0.64	0.66			1.2171	1.1872	0.7801			Peptide	Dipeptide	100003580	2047-13-4;	1795	322.2
	847			alanylisoleucine	LC/MS pos	37118			4173585246008		0.8	0.27	0.34			1.2509	0.9958	0.3378			Peptide	Dipeptide	100001891		2011	203.1
	848			alanylleucine	LC/MS pos	37093			259583		0.87	0.69	0.79			1.01	0.881	0.6919			Peptide	Dipeptide	100001890		2150	203
	848.5			alanylphenylalanine	LC/MS pos	38679			2080		0.98	0.71	0.73			0.4994	0.489	0.3559			Peptide	Dipeptide	100002700	3061-90-3;	2422	237.2
	849			alanylvaline	LC/MS pos	37084			137276		1.04	0.72	0.7			1.4107	1.4665	1.0206			Peptide	Dipeptide	100001884		1513	189
	860			glycylisoleucine	LC/MS pos	36659					1.09	0.65	0.6			1.2256	1.3328	0.8026			Peptide	Dipeptide	100001790	19461-38-2;	2080	189.1
	861			glycylleucine	LC/MS pos	34398	C02155	HMDB00759	928431548899		0.9	0.66	0.73			1.7954	1.6139	1.1763			Peptide	Dipeptide	100001258	869-19-2;	2236	189.1
	861.1			glycylphenylalanine	LC/MS pos	33954			154934492953		0.97	0.67	0.69			0.9417	0.9171	0.6301			Peptide	Dipeptide	100001268	3321-03-7;	2377	223.1
	862			glycylproline	LC/MS pos	22171		HMDB00721	30136256993386		0.97	0.97	1			0.5736	0.556	0.556			Peptide	Dipeptide	100000976	704-15-4;	1115	173.1
	864			glycyltyrosine	LC/MS pos	33958			928296994980		1.02	0.95	0.93			1.0508	1.0737	0.9944			Peptide	Dipeptide	100001265	658-79-7;	1728	239.1
	867			isoleucylisoleucine	LC/MS pos	36761					1.08	0.71	0.66			1.0236	1.1032	0.7238			Peptide	Dipeptide	100001707	42537-99-5;	2678	245.1
	867.5			isoleucylphenylalanine	LC/MS pos	40067			435728		1.45	0.7	0.48			0.5171	0.7479	0.3615			Peptide	Dipeptide	100003173	22951-98-0;	3155	279.2
	868			isoleucylleucine	LC/MS pos	36760			11644431		1.03	0.53	0.52			1.3296	1.3677	0.7093			Peptide	Dipeptide	100001708	26462-22-6;	2856	245.1
	869.3			valylphenylalanine	LC/MS pos	40688			69931196993120		0.93	0.58	0.62			1.0564	0.9847	0.6115			Peptide	Dipeptide	100003645	3918-92-1;	2790	265.2
	869.4			valylvaline	LC/MS pos	40728			4096824280382		1.01	0.55	0.55			1.5117	1.5237	0.8357			Peptide	Dipeptide	100003650	3918-94-3;	1842	217.2
	870			leucylleucine	LC/MS pos	36756	C11332		768076992072		0.69	0.56	0.82			1.3361	0.9154	0.7535			Peptide	Dipeptide	100001710	3303-31-9;	3012	245.1
	871.2			phenylalanylaspartate	LC/MS pos	41419			335051		1	1	1			0.5092	0.5092	0.5092			Peptide	Dipeptide	100003595	22828-05-3;	1901	281.1
	871.3			phenylalanylvaline	LC/MS pos	41393			4096934		1.02	0.99	0.98			0.1905	0.1935	0.189			Peptide	Dipeptide	100003590	3918-90-9;	2570	265.1
	872.1			leucylglycine	LC/MS pos	40045			79070		0.91	0.65	0.72			1.1083	1.0091	0.7247			Peptide	Dipeptide	100003185	686-50-0;	1800	189.2
	872.12			valylalanine	LC/MS pos	41518			334517		0.97	0.61	0.63			1.0611	1.0241	0.6445			Peptide	Dipeptide	100003636	27493-61-4;	1278.6	189.1
	872.5			methionylleucine	LC/MS pos	40023			3425788		0.97	0.71	0.74			1.1943	1.1565	0.853			Peptide	Dipeptide	100003198	14486-16-9;	2698	263.2
	872.7			phenylalanylleucine	LC/MS pos	40192			4078229		1.14	0.93	0.82			0.7216	0.8195	0.6719			Peptide	Dipeptide	100003200	3303-55-7;	3252	279.2
	873.1			arginylleucine	LC/MS pos	39995			333445		0.85	0.62	0.73			1.6818	1.4328	1.045			Peptide	Dipeptide	100003154	1188-24-5;	1620	288.3
	873.5			isoleucylglycine	LC/MS pos	40008			342532		0.77	0.65	0.84			1.2546	0.9663	0.8122			Peptide	Dipeptide	100003169	868-28-0;	1732	189.2
	873.7			isoleucylserine	LC/MS pos	40012					0.75	0.58	0.78			1.6194	1.2128	0.9407			Peptide	Dipeptide	100003174	6403-14-1;	1472.5	219.2
	874			threonylphenylalanine	LC/MS pos	31530			40997994099798		1.39	0.77	0.55			0.65	0.9055	0.5013			Peptide	Dipeptide	100001125		2500	267.2
	874.1			aspartylleucine	LC/MS pos	40068			332962		0.8	0.6	0.74			1.2589	1.0102	0.7514			Peptide	Dipeptide	100003158	3062-14-4;	2310	247.2
	874.2			histidylleucine	LC/MS pos	40061			1890086992010		0.93	0.48	0.52			1.2532	1.1655	0.6069			Peptide	Dipeptide	100003162	7763-65-7;	1482	269.2
	874.3			isoleucylalanine	LC/MS pos	40046			52460095246010		1	0.61	0.61			1.1927	1.1895	0.7296			Peptide	Dipeptide	100003163	24787-73-3;	1686	203.2
	874.4			isoleucylvaline	LC/MS pos	40049			5246011435949		0.83	0.65	0.78			1.2984	1.0769	0.8436			Peptide	Dipeptide	100003178	41017-96-3;	2202	231.2
	874.5			leucylalanine	LC/MS pos	40010			259321		0.81	0.69	0.85			1.8324	1.4773	1.2584			Peptide	Dipeptide	100003179	7298-84-2;	1760	203.2
	874.7			leucylglutamate	LC/MS pos	40021			52595895259590		1.04	0.56	0.54			1.5243	1.5866	0.8545			Peptide	Dipeptide	100003184		1716	261.2
	874.8			leucylphenylalanine	LC/MS pos	40026			259325		1	0.99	0.99			1.2456	1.2415	1.2346			Peptide	Dipeptide	100003189	3063-05-6;	3308	279.2
	874.9			leucylserine	LC/MS pos	40048			3621685		0.54	0.54	1.01			1.6639	0.8924	0.9033			Peptide	Dipeptide	100003190	6209-12-7;	1519.7	219.2
	875			valylglutamate	LC/MS pos	32454			7009623		1.02	0.72	0.7			1.2121	1.2334	0.868			Peptide	Dipeptide	100001161	3062-07-5;	1346	247.1
	875.1			lysylleucine	LC/MS pos	40020			4682588		0.86	0.75	0.86			1.5242	1.3146	1.1365			Peptide	Dipeptide	100003196	7369-79-1;	1546	260.2
	875.2			serylisoleucine*	LC/MS pos	40193					1.02	0.72	0.71			1.3379	1.3603	0.9638			Peptide	Dipeptide	100003201		2021	219.2
	875.3			serylleucine	LC/MS pos	40066					0.83	0.49	0.59			1.0544	0.8786	0.5176			Peptide	Dipeptide	100003202	6665-16-3;	2106	219.2
	875.4			serylphenyalanine	LC/MS pos	40054					0.98	0.74	0.76			0.8634	0.8463	0.6422			Peptide	Dipeptide	100003253		2348	253.2
	875.5			threonylleucine	LC/MS pos	40051			4420322		0.87	0.69	0.79			1.9776	1.726	1.3663			Peptide	Dipeptide	100003204	50299-12-2;	2204	233.2
	875.6			tyrosylleucine	LC/MS pos	40031			870717009561		1	1	1			0.3273	0.3273	0.3273			Peptide	Dipeptide	100003208	17355-10-1;	2656	295.2
	875.7			valylisoleucine	LC/MS pos	40050			52460125246013		0.96	0.57	0.59			1.4157	1.3636	0.8096			Peptide	Dipeptide	100003209	20556-14-3;	2365	231.2
	875.8			valylleucine	LC/MS pos	39994			352039		0.93	0.54	0.58			1.1217	1.0424	0.6053			Peptide	Dipeptide	100003210		2503.3	231.2
	876.8			lysylisoleucine	LC/MS pos	40056					0.75	0.63	0.84			1.8213	1.3604	1.1384			Peptide	Dipeptide	100003195	20556-13-2;	1474	260.2
	903	Secondary metabolism	Alkaloids	caffeate	GC/MS	21177	C01197	HMDB01964	689043		1.56	0.74	0.47			2.1467	3.3498	1.5841			Secondary metabolism	Alkaloids	100000914	331-39-5;	1949.9	396.2
	920		Amine derived	tryptamine	LC/MS pos	6104	C00398	HMDB00303	1150		0.87	0.87	1			0.2146	0.1865	0.1865			Secondary metabolism	Amine derived	1095	61-54-1;	2323	161.1
	921			tyramine	LC/MS pos	1603	C00483	HMDB00306	5610		1.67	1.46	0.87			1.2604	2.1046	1.8355			Secondary metabolism	Amine derived	1133	60-19-5;	1503	138.1
	923		Benzenoids	2,4,6-trihydroxybenzoate	LC/MS neg	35892	C01424		66520		1.56	0.73	0.47			0.4938	0.7697	0.3614			Secondary metabolism	Benzenoids	100001718	83-30-7;	1571	169.1
	951			vanillate	GC/MS	35639	C06672	HMDB00484	8468		2.29	0.87	0.38			2.0032	4.5897	1.7352			Secondary metabolism	Benzenoids	100001634	121-34-6;	1728	297
	952		Fatty acid and sugar derivatives	galactarate (mucic acid)	GC/MS	20881	C00879	HMDB00639	3037582		1.96	2.41	1.23			7.4271	14.5566	17.8851			Secondary metabolism	Fatty acid and sugar derivatives	100000881	526-99-8;	1899.3	333.1
	953.1		Flavonoids	kaempferol 7-O-glucoside	LC/MS pos	41620	C12636		10275538		1.57	0.52	0.33			1.4509	2.271	0.7575			Secondary metabolism	Flavonoids	100003114	16290-07-6;	3777.9	449.2
	957			afromosin	LC/MS neg	35653	C10199		5281704		0.38	0.29	0.78			1.5808	0.5975	0.4634			Secondary metabolism	Flavonoids	100001648	550-79-8;	4360	297.1
	958			apigenin	LC/MS pos	21189	C01477	HMDB02124	5280443		6.43	1.01	0.16			0.9032	5.8073	0.9145			Secondary metabolism	Flavonoids	100000935	520-36-5;	4662	271.1
	960			apigenin-7-o-glucoside	LC/MS pos	37127	C04608		5280704		1.29	0.73	0.56			0.6976	0.9007	0.5086			Secondary metabolism	Flavonoids	100001903	578-74-5;	3841	433
	968			daidzein	LC/MS pos	32453	C10208	HMDB03312	5281708		1.35	0.2	0.15			3.39	4.5872	0.6711			Secondary metabolism	Flavonoids	100001219	486-66-8 ;	4200	255.1
	969			daidzin	LC/MS pos	32435	C10216		11992452		1.57	0.28	0.18			1.5792	2.4761	0.4388			Secondary metabolism	Flavonoids	100001218	552-66-9 ;	3184	417
	977			formononetin	LC/MS pos	35657	C00858	HMDB05808	5280378		0.59	0.07	0.12			3.5836	2.1174	0.258			Secondary metabolism	Flavonoids	100001632	485-72-3;	4884	269.1
	979			genistein	LC/MS pos	32448	C06563	HMDB03217	5280961		1.82	0.79	0.44			1.2313	2.235	0.9748			Secondary metabolism	Flavonoids	100001221	446-72-0 ;	4450	271.1
	980			genistin	LC/MS pos	32436	C09126		5281377		1.11	0.9	0.81			7.5788	8.4129	6.8024			Secondary metabolism	Flavonoids	100001220	529-59-9 ;	3620	433
	982			glycitin	LC/MS pos	32432	C16195	HMDB02219	187808		1.86	0.47	0.25			0.8288	1.5435	0.3885			Secondary metabolism	Flavonoids	100001217	40426-10-4;	3246	446.9
	984			isoformononetin	LC/MS pos	37463	C12125		3764		0.19	0.13	0.7			3.4916	0.6637	0.4619			Secondary metabolism	Flavonoids	100001829	486-63-5;	4750	269.2
	984.9			isorhamnetin	GC/MS	38618	C10084	HMDB02655	5281654		0.56	0.5	0.89			6.5952	3.68	3.2784			Secondary metabolism	Flavonoids	100002758	480-19-3;	2317.1	589.2
	985			isovitexin	LC/MS pos	37159	C01714		162350		1	1	1			0.5886	0.5886	0.5886			Secondary metabolism	Flavonoids	100001910	29702-25-8;	3551	433
	985.5			isovitexin 7-O-beta-D-glucopyranoside	LC/MS pos	38176	C08064		441381		1	1	1			0.4131	0.4131	0.4131			Secondary metabolism	Flavonoids	100002256	20310-89-8;	3216	595.1
	986			kaempferol	GC/MS	17785	C05903	HMDB05801	5280863		1.27	0.42	0.33			3.1804	4.0253	1.3337			Secondary metabolism	Flavonoids	2073	520;	2285.5	559.3
	987			kaempferol 3-O-beta-glucoside	LC/MS pos	38145					1.41	0.47	0.33			1.6216	2.2927	0.7593			Secondary metabolism	Flavonoids	100002271	480-10-4;	3884	449
	989			luteolin-6-C-glucoside	LC/MS pos	37473					1	1	1			0.1509	0.1509	0.1509			Secondary metabolism	Flavonoids	100002140	4261-42-1;	3274	449.2
	991			luteolin-8-C-glucoside	LC/MS neg	37472			12004585		1	1	1			0.1339	0.1339	0.1339			Secondary metabolism	Flavonoids	100002139	28608-75-5;	2452	447.3
	993			naringenin	LC/MS neg	21182	C00509	HMDB02670	932		2.02	0.74	0.37			1.4596	2.954	1.0856			Secondary metabolism	Flavonoids	100000920	67604-48-2;	3484	271.1
	994			naringenin-7-O-glucoside	LC/MS neg	37471					1.23	0.66	0.54			1.3465	1.6533	0.8872			Secondary metabolism	Flavonoids	100002143	529-55-5;	3732	433.3
	1004			syringic acid	GC/MS	37091	C10833	HMDB02085	10742		2.04	0.81	0.4			0.95	1.9418	0.7739			Secondary metabolism	Flavonoids	100001919	530-57-4;	1824	327.2
	1030		Phenylpropanoids	ferulate	LC/MS pos	35630	C01494	HMDB00954	445858		1	1	1			0.3847	0.3847	0.3847			Secondary metabolism	Phenylpropanoids	100001542	537-98-4;	3465	195.1
	1036			salicylate	LC/MS neg	1515	C00805	HMDB01895	338		2.01	0.75	0.37			1.4267	2.8718	1.0713			Secondary metabolism	Phenylpropanoids	501	69-72-7;	2226	137.1
	1038			sinapate	GC/MS	21150	C00482		637775		1	1.2	1.2			0.3009	0.3009	0.3603			Secondary metabolism	Phenylpropanoids	100000869	530-59-6;	1996.2	368.2
	1040			sinapyl alcohol	GC/MS	34694	C02325		5280507		0.83	0.65	0.79			0.6094	0.5061	0.3989			Secondary metabolism	Phenylpropanoids	100001523	537-33-7;	1923	354.1
	1042.1			isoliquiritigenin	LC/MS neg	38124	C08650		638278		5.46	0.78	0.14			0.9302	5.0781	0.7291			Secondary metabolism	Phenylpropanoids	100002226	961-29-5;	3316	255.2
	1071		Terpenoids	stigmasterol	GC/MS	21183	C05442	HMDB00937	5280794		1.09	0.95	0.87			2.9382	3.1994	2.7942			Secondary metabolism	Terpenoids	100000923	83-48-7;	2359	255.3
